# Supplementary material for: Berberine hydrochloride combination therapy and efflux pump regulation mechanism ameliorates antimicrobial resistance of Acinetobacter baumannii
Source: Microbiol Spectr. 2026 Mar 10;14(4):e02565-25. doi: 10.1128/spectrum.02565-25 (PMC13055283; doi:10.1128/spectrum.02565-25)
Supplement: Table S1 — Specific MIC and FIC values for each strain and each drug. [file spectrum.02565-25-s0001.xlsx]

## Sheet: Sheet1
Bacterial specimen number	TGC monotherapy MIC	BBH monotherapy MIC	TGC MIC (combination)	BBH MIC(combination)	TGC+BBH FIC	CIP monotherapy	BBH monotherapy	CIP MIC (combination)	BBH MIC(combination)	CIP+BBH FIC	TET monotherapy	BBH monotherapy	TET MIC(combination)	BBH MIC(combination)	TET+BBH FIC	LVX monotherapy	BBH monotherapy	LVX MIC(combination)	BBH MIC(combination)	LVX+BBH FIC	AMK monotherapy	BBH monotherapy	AMK MIC(combination)	BBH MIC(combination)	AMK+BBH FIC	MEM monotherapy	BBH monotherapy	MEM MIC(combination)	BBH MIC(combination)	MEM+BBH FIC	CAZ monotherapy	BBH monotherapy	CAZ MIC(combination)	BBH MIC(combination)	CAZ+BBH FIC	FEP monotherapy	BBH monotherapy	FEP MIC(combination)	BBH MIC(combination)	FEP+BBH FIC	IPM monotherapy	BBH monotherapy	IPM MIC(combination)	BBH MIC(combination)	IPM+BBH FIC
R1	4	256	1	128	0.75	8	256	4	64	0.75	256	256	128	16	0.5625	8	256	4	64	0.75	2	256	0.5	128	0.75	256	256	128	128	1	64	256	32	64	0.75	64	256	16	32	0.375	128	256	32	64	0.5
R2	2	256	0.5	64	0.5	8	256	4	64	0.75	256	256	128	128	1	8	256	4	64	0.75	256	256	64	64	0.5	64	256	16	64	0.5	128	256	32	32	0.375	128	256	32	64	0.5	64	256	32	16	0.5625
R3	1	256	0.25	32	0.375	4	256	1	64	0.5	256	256	128	128	1	8	256	4	64	0.75	1	256	0.5	32	0.625	256	256	128	128	1	64	256	32	64	0.75	128	256	16	64	0.375	128	256	32	64	0.5
R4	2	256	0.5	64	0.5	128	256	64	256	1.5	1024	256	8	64	0.257813	8	256	4	64	0.75	4	256	1	32	0.375	64	256	32	64	0.75	64	256	32	32	0.625	64	256	32	64	0.75	64	256	32	32	0.625
R5	2	256	1	16	0.5625	8	256	4	64	0.75	256	256	256	8	1.03125	8	256	2	64	0.5	2	256	0.5	128	0.75	128	256	128	32	1.125	64	256	32	128	1	64	256	32	64	0.75	128	256	64	64	0.75
R6	1	256	0.25	64	0.5	4	256	2	16	0.5625	256	256	128	128	1	8	256	4	64	0.75	1	256	0.5	16	0.5625	256	256	64	32	0.375	64	256	32	128	1	128	256	32	32	0.375	64	256	16	64	0.5
R7	1	256	1	16	1.0625	4	256	2	128	1	128	128	32	32	0.5	8	256	4	128	1	512	256	256	64	0.75	32	256	32	64	1.25	64	256	32	64	0.75	128	256	32	64	0.5	32	128	4	32	0.375
R8	1	256	1	128	1.5	8	256	2	64	0.5	256	256	128	128	1	8	256	2	64	0.5	64	256	64	64	1.25	64	256	16	64	0.5	128	256	32	32	0.375	256	256	64	64	0.5	64	256	16	64	0.5
R9	2	256	0.5	128	0.75	8	256	4	32	0.625	256	256	128	64	0.75	16	512	4	64	0.375	2	256	0.5	128	0.75	128	256	16	16	0.1875	16	64	8	32	1	64	256	32	64	0.75	128	256	64	16	0.5625
R10	2	256	2	64	1.25	4	256	2	64	0.5	128	256	128	8	1.03125	16	256	8	16	0.5625	32	256	8	16	0.3125	64	256	16	32	0.375	64	256	32	32	0.625	128	256	16	32	0.25	32	256	16	16	0.5625
R11	2	256	1	32	0.625	8	256	4	64	0.75	128	256	64	32	0.625	16	256	4	16	0.3125	2	256	0.5	64	0.5	32	256	16	32	0.625	64	256	32	64	0.75	64	256	16	16	0.3125	128	256	32	64	0.5
R12	2	256	0.5	64	0.5	8	256	4	64	0.75	4	256	1	32	0.375	8	256	2	64	0.5	512	256	256	64	0.75	64	256	16	64	0.5	64	256	16	64	0.5	128	256	32	16	0.3125	64	256	16	32	0.375
R13	2	256	1	64	0.75	8	256	2	64	0.5	256	256	64	64	0.5	8	256	2	64	0.5	32	256	8	16	0.3125	64	256	16	32	0.375	64	256	32	32	0.625	16	256	4	32	0.375	64	256	32	32	0.625
R14	2	256	2	64	1.25	4	256	4	64	1.25	512	256	128	16	0.3125	8	512	4	128	0.75	256	256	64	64	0.5	64	256	16	64	0.5	128	256	32	32	0.375	128	256	16	32	0.25	64	256	32	32	0.625
R15	2	256	0.5	64	0.5	8	256	2	128	0.75	256	256	64	32	0.375	8	256	4	64	0.75	32	256	8	16	0.3125	64	256	16	64	0.5	64	256	16	32	0.375	64	256	16	32	0.375	64	256	16	32	0.375
R16	1	256	1	128	1.5	8	512	4	128	0.75	4	256	2	32	0.625	16	512	4	64	0.375	1024	512	128	64	0.25	128	512	64	32	0.5625	128	512	64	128	0.75	64	256	32	16	0.5625	64	256	32	16	0.5625
R17	2	256	0.5	128	0.75	8	256	2	64	0.5	256	256	128	16	0.5625	8	256	4	64	0.75	2	256	0.5	32	0.375	128	256	32	64	0.5	1024	256	256	64	0.5	256	256	64	64	0.5	128	256	32	8	0.28125
R18	4	256	1	128	0.75	8	256	4	128	1	256	256	128	64	0.75	16	256	8	16	0.5625	2	256	0.5	128	0.75	128	256	16	16	0.1875	16	64	8	32	1	64	256	32	64	0.75	64	256	32	32	0.625
R19	4	256	4	64	1.25	8	256	4	64	0.75	256	256	128	128	1	8	512	4	128	0.75	2	256	0.5	128	0.75	64	256	32	128	1	64	256	16	32	0.375	64	256	32	16	0.5625	128	256	32	64	0.5
R20	1	256	1	128	1.5	8	256	4	32	0.625	256	256	128	32	0.625	16	256	8	64	0.75	512	256	128	128	0.75	128	256	64	32	0.625	256	256	128	16	0.5625	64	256	32	128	1	128	256	64	64	0.75
R21	4	256	2	16	0.5625	8	256	4	64	0.75	4	256	2	32	0.625	16	256	4	64	0.5	1024	256	256	64	0.5	128	256	32	64	0.5	32	256	16	64	0.75	64	256	32	64	0.75	64	256	16	32	0.375
R22	4	256	4	64	1.25	8	512	4	64	0.625	256	256	128	128	1	8	512	4	32	0.5625	512	256	256	128	1	64	256	16	16	0.3125	64	512	32	32	0.5625	64	256	32	32	0.625	64	256	32	32	0.625
R23	2	256	1	128	1	8	256	4	64	0.75	256	256	128	64	0.75	8	256	2	64	0.5	2	256	1	32	0.625	128	256	32	64	0.5	128	256	32	32	0.375	64	256	16	64	0.5	64	256	32	32	0.625
R24	2	256	2	64	1.25	4	512	2	64	0.625	256	256	128	128	1	8	512	4	128	0.75	512	512	64	32	0.1875	64	512	16	32	0.3125	64	512	32	64	0.625	64	256	32	64	0.75	128	256	32	32	0.375
R25	1	256	0.5	128	1	8	256	2	64	0.5	2	256	1	32	0.625	8	256	2	32	0.375	1024	256	256	128	0.75	128	256	32	32	0.375	64	256	8	64	0.375	64	256	32	64	0.75	64	256	32	64	0.75
R26	2	256	0.5	128	0.75	8	256	4	64	0.75	2	256	1	32	0.625	8	256	2	64	0.5	512	256	256	64	0.75	64	256	16	64	0.5	64	256	32	64	0.75	64	256	32	32	0.625	64	256	32	128	1
R27	2	256	1	128	1	8	256	4	64	0.75	256	256	128	32	0.625	16	256	8	128	1	512	256	256	128	1	128	256	32	32	0.375	256	256	64	32	0.375	64	256	16	32	0.375	128	256	32	32	0.375
R28	4	256	2	64	0.75	8	256	4	64	0.75	2	256	2	16	1.0625	8	256	2	64	0.5	1024	256	512	32	0.625	256	128	64	64	0.75	128	256	64	32	0.625	64	256	32	32	0.625	128	256	64	64	0.75
R29	2	512	1	128	0.75	8	512	2	64	0.375	16	256	4	32	0.375	8	512	2	64	0.375	1024	256	512	128	1	128	512	64	32	0.5625	64	512	8	32	0.1875	64	512	16	64	0.375	128	256	64	16	0.5625
R30	2	256	1	128	1	4	256	2	16	0.5625	64	256	32	64	0.75	8	256	4	64	0.75	2	256	2	32	1.125	256	256	64	128	0.75	64	256	32	32	0.625	64	256	32	64	0.75	128	256	64	16	0.5625
R31	1	256	0.5	64	0.75	4	256	2	32	0.625	8	256	1	64	0.375	8	256	4	64	0.75	1	256	0.5	16	0.5625	128	256	64	32	0.625	16	64	8	32	1	128	256	64	64	0.75	64	256	32	128	1
R32	2	256	0.5	16	0.3125	256	256	128	256	1.5	128	256	64	32	0.625	8	256	2	16	0.3125	512	256	32	32	0.1875	128	256	16	32	0.25	128	256	64	32	0.625	128	256	32	64	0.5	128	256	32	128	0.75
R33	2	256	0.5	64	0.5	8	256	4	128	1	512	256	256	256	1.5	8	256	4	64	0.75	512	256	256	128	1	128	256	128	32	1.125	256	256	64	32	0.375	128	256	64	64	0.75	128	256	64	32	0.625
R34	1	256	1	16	1.0625	4	256	2	64	0.75	4	256	2	64	0.75	8	256	2	32	0.375	1024	256	256	64	0.5	128	256	64	32	0.625	64	256	32	32	0.625	64	256	32	64	0.75	128	256	64	16	0.5625
R35	2	256	1	32	0.625	4	256	2	16	0.5625	8	256	4	64	0.75	8	256	4	64	0.75	512	256	128	16	0.3125	128	512	64	64	0.625	64	256	32	64	0.75	64	256	16	32	0.375	128	256	64	16	0.5625
R36	1	256	0.5	64	0.75	128	256	32	128	0.75	32	256	8	32	0.375	8	256	2	64	0.5	2	256	1	64	0.75	128	256	64	64	0.75	64	256	16	128	0.75	128	256	32	64	0.5	128	256	64	32	0.625
R37	1	256	1	8	1.03125	4	256	2	64	0.75	4	256	2	64	0.75	8	256	2	128	0.75	512	256	128	128	0.75	256	256	128	8	0.53125	128	256	64	128	1	64	256	32	16	0.5625	128	256	64	16	0.5625
R38	2	256	0.5	16	0.3125	8	256	4	128	1	128	256	64	64	0.73	4	256	2	64	0.75	512	256	128	64	0.5	128	256	64	64	0.75	16	256	4	16	0.3125	64	256	32	64	0.75	128	256	64	16	0.5625
R39	1	128	0.5	64	1	4	256	2	8	0.53125	2	256	2	16	1.0625	8	256	4	64	0.75	1024	512	256	32	0.3125	128	256	32	64	0.5	64	256	32	32	0.625	64	256	16	32	0.375	64	256	32	128	1
R40	1	256	1	64	1.25	4	256	2	8	0.53125	64	256	32	64	0.75	16	256	4	32	0.375	64	256	16	32	0.375	128	256	64	64	0.75	16	64	8	32	1	64	256	32	64	0.75	128	256	64	64	0.75
R41	2	256	1	32	0.625	4	256	1	64	0.5	8	256	0.5	16	0.125	8	256	4	64	0.75	4	256	4	32	1.125	128	256	128	64	0.125	64	256	4	64	0.3125	128	256	64	64	0.75	128	256	64	32	0.625
R42	2	256	0.125	16	0.125	256	256	16	4	0.078125	8	256	2	64	0.5	4	256	1	32	0.375	2	256	0.5	32	0.375	128	256	64	64	0.75	64	256	32	16	0.5625	256	256	32	64	0.375	128	256	64	16	0.5625
R43	1	256	0.25	32	0.375	256	256	16	64	0.3125	16	256	2	32	0.25	8	256	2	32	0.375	16	256	2	32	0.25	256	256	64	32	0.375	64	256	32	64	0.75	128	256	32	32	0.375	128	256	32	32	0.375
R44	2	256	0.5	64	0.5	256	256	4	32	0.140625	8	256	1	64	0.375	4	256	0.5	16	0.1875	16	256	2	32	0.25	128	512	64	64	0.625	64	256	32	16	0.5625	64	256	32	32	0.625	128	256	64	64	0.75
R45	2	256	0.25	64	0.375	512	256	128	256	1.25	16	256	4	16	0.3125	4	256	0.5	0.32	0.12625	8	256	2	32	0.375	128	256	64	16	0.5625	64	256	16	64	0.5	64	256	16	128	0.75	128	256	64	64	0.75
R46	2	256	2	64	1.25	4	256	2	32	0.625	1024	256	256	128	0.75	8	256	2	16	0.3125	512	256	256	32	0.625	32	256	32	64	1.25	128	256	128	256	2	128	256	32	32	0.375	128	256	64	32	0.625
R47	2	256	2	16	1.0625	4	256	2	8	0.51325	2	256	2	32	1.125	8	256	4	16	0.5625	512	256	256	128	1	128	256	64	32	0.625	128	256	64	32	0.625	64	256	32	32	0.625	128	256	64	16	0.5625
R48	1	256	1	16	1.0625	4	256	2	8	0.53125	4	256	2	64	0.75	8	256	4	64	0.75	2	256	2	16	1.0625	128	256	64	64	0.75	64	256	32	32	0.625	128	256	64	64	0.75	128	512	64	128	0.75
R49	2	256	1	32	0.625	256	256	128	256	1.5	16	256	8	64	0.75	4	256	2	64	0.75	512	256	64	64	0.375	128	256	64	64	0.75	64	256	32	64	0.75	64	256	32	128	1	128	256	32	32	0.375
R50	1	256	0.25	64	0.5	8	256	4	64	0.75	2	256	2	128	1.5	8	256	4	32	0.625	2048	1024	256	16	0.140625	128	256	64	64	0.75	64	256	8	64	0.375	64	256	32	64	0.75	32	256	32	64	1.25
Mean	1.92	258.56	1.0175	67.04	0.810625	46.32	276.48	12.76	76.56	0.714015	167.28	253.44	65.91	60.8	0.708506	9.04	291.84	3.44	59.2064	0.587525	354.14	286.72	108.13	62.72	0.605313	124.8	279.04	51.84	53.28	0.609375	102.08	261.12	38.4	55.04	0.64875	93.76	261.12	31.44	52.8	0.57375	100.48	258.56	42.32	46.24	0.605625
SD	0.899887	40.8062	0.812062	41.1076	0.345941	102.737	70.1562	30.9908	63.3127	0.298427	222.647	18.1019	73.5939	47.5901	0.301804	3.50487	89.7305	1.74859	32.1915	0.198388	436.562	122.828	135.192	42.374	0.28419	62.4297	80.4987	34.8989	28.7132	0.26216	143.796	91.2822	40.6237	42.1663	0.289013	51.5184	36.2039	14.2745	26.3105	0.189694	34.821	40.8062	18.8847	33.174	0.185887
		Table 1: The specific MIC and FIC values for each strain and each drug
